# Supplementary material for: Direct Solid-State Polymerization of Highly Aliphatic PA 1212 Salt: Critical Parameters and Reaction Mechanism Investigation Under Different Reactor Designs
Source: Polymers (Basel). 2025 Dec 29;18(1):101. doi: 10.3390/polym18010101 (PMC12787641; doi:10.3390/polym18010101)
Supplement: Supplementary file 1 [file polymers-18-00101-s001.zip]

Archive with 1 entries (1 files):
- polymers-4044581-supplementary.pdf
